# Supplementary material for: Effects of Nefopam on Postoperative Analgesia in Operating Room-Extubated Patients Undergoing Living Donor Liver Transplantation: A Propensity Score-Matched Analysis
Source: Life (Basel). 2025 Apr 17;15(4):662. doi: 10.3390/life15040662 (PMC12029016; doi:10.3390/life15040662)
Supplement: Supplementary file 1 [file life-15-00662-s001.zip]

Archive with 2 entries (2 files):
- life-3576338-File S1.pdf
- life-3576338-Table S1.pdf
